# Supplementary material for: Progress and Disparities in Lung Cancer Screening in Japan: A Bayesian Analysis Toward Achieving Health Japan 21 Targets
Source: Cancers (Basel). 2026 May 7;18(10):1498. doi: 10.3390/cancers18101498 (PMC13204297; doi:10.3390/cancers18101498)
Supplement: Supplementary file 1 [file cancers-18-01498-s001.zip]

Archive with 3 entries (3 files):
- Figure_S1.tiff
- Figure_S2.tiff
- Table_S1.pdf
